# Supplementary material for: A Splice Intervention Therapy for Autosomal Recessive Juvenile Parkinson’s Disease Arising from Parkin Mutations
Source: Int J Mol Sci. 2020 Oct 1;21(19):7282. doi: 10.3390/ijms21197282 (PMC7582384; doi:10.3390/ijms21197282)
Supplement: Supplementary file 1 [file ijms-21-07282-s001.zip]

Archive with 4 entries (4 files):
- Supplementary information/Supplementary data.doc
- Supplementary information/Supplementary Figure 2.TIF
- Supplementary information/Supplementary Figure 3.jpg
- Supplementary information/Supplementary Figure1.jpg
